# Supplementary material for: Optimizing vaccine site locations while considering travel inconvenience and public health outcomes
Source: Health Care Manag Sci. 2026 Jul 13;29(3):30. doi: 10.1007/s10729-026-09778-2 (PMC13364939; doi:10.1007/s10729-026-09778-2)
Supplement: Supplementary file 1 — (zip 6.49 MB) [file 10729_2026_9778_MOESM1_ESM.zip]

Archive with 11 entries (11 files):
- fmc9.tif
- fmc8.tif
- fmc7.tif
- fmc6.tif
- fmc5.tif
- fmc4.tif
- fmc3.tif
- fmc2.eps
- fmc11.tif
- fmc10.tif
- fmc1.tif
